# Supplementary material for: Localization of sterols and oxysterols in mouse brain reveals distinct spatial cholesterol metabolism
Source: Proc Natl Acad Sci U S A. 2020 Mar 4;117(11):5749–60. doi: 10.1073/pnas.1917421117 (PMC7084107; doi:10.1073/pnas.1917421117)
Supplement: Supplementary File [file pnas.1917421117.sd01.xlsx]

## Sheet: Summary3 (non-linked)
Table S1. Sterols in mouse brain
						Sterols in mouse brain (ng/mm²)
LipidMaps ID	Systematic (common name)	Systematic abbreviation	Common abbreviation	Mouse type		Isocortex	Striatum	Thalamus	Hippocampus	Midbrain	Pons	Medulla	Cerebellum (grey)	Cerebellum (white)	Note
		C5-3β-ol	Cholesterol	WT (n=3)	Mean	797.772	568.03	624.904	564.47	425.702	352.122	387.798	822.11	581.004
					SD	411.787	263.849	355.517	292.042	204.077	288.782	217.162	44.1664	97.3444
				CYP46A1-/- (n=4)	Mean	420.52	410.202	391.402	376.029	512.131	274.221	305.652	574.885	490.59
					SD	378.592	274.171	194.772	186.158	307.437	198.773	222.86	268.179	254.417
		C5,24-3β-ol	Desmosterol+DHC	WT (n=3)	Mean	4.45602	3.88258	3.16998	3.47612	2.15401	2.57079	2.25628	3.85307	3.06186
					SD	0.785177	1.76788	2.23866	1.19767	0.620392	2.35525	1.0662	0.418802	1.05179
				CYP46A1-/- (n=4)	Mean	0.974264	0.997422	1.00427	1.22143	1.52108	1.40831	1.35503	1.98615	1.48177
					SD	0.821607	0.624802	0.547335	0.475768	1.02889	1.05695	0.910149	1.15963	0.595761
LMST01010012	3β-Hydroxycholest-5-en-24S,25-epoxide (24S,25-Epoxycholesterol)	C5-3β-ol-24S,25-epoxide	24S,25-EC	WT (n=3)	Mean	0.0671262	0.0764579	0.157644	0.0485972	0.0607897	0.0641656	0.0527244	0.0351219	0.0394335	1
					SD	0.0085853	0.011259	0.0263173	0.0114246	0.00430027	0.0106506	0.00965288	0.00126953	0.00242534
				Cyp46a1-/- (n=3)	Mean	0.0123155	0.0127744	0.014961	0.0144232	0.0197013	0.0217757	0.0214607	0.0162969	0.0147922
					SD	0.00560532	0.00276458	0.00210216	0.00178817	0.00417936	0.00692763	0.00502723	0.00509301	0.00255067
No ID	Cholest-5-ene-3β,12α-diol (12α-Hydroxycholesterol)	C5-3β,12α-diol	12α-HC	WT (n=0)	Mean	NA	NA	NA	NA	NA	NA	NA	NA	NA	2
					SD
				Cyp46a1-/- (n=4)	Mean	0.00829941	0.00978407	0.00795434	0.00840295	0.0119527	0.00754808	0.00714108	0.00943921	0.0077065	3
					SD	0.00408309	0.00349977	0.00244065	0.00294588	0.00628541	0.00390283	0.00490862	0.00219285	0.00282003
LMST01010134	Cholest-5-ene-3β,20S-diol (20S-Hydroxycholesterol)	C5-3β,20S-diol	20S-HC	WT (n=0)	Mean	NA	NA	NA	NA	NA	NA	NA	NA	NA	2
					SD
				Cyp46a1-/- (n=4)	Mean	0.00449093	0.00578145	0.00530445	0.00511156	0.00717166	0.00520557	0.00520943	0.00568264	0.00560339
					SD	0.00299663	0.00317749	0.00237412	0.00380578	0.00281956	0.00303794	0.00363276	0.00217738	0.00222477	4
LMST01010086	Cholest-5-ene-3β,22R-diol (22R-Hydroxycholesterol)	C5-3β,22R-diol	22R-HC	WT (n=0)	Mean	NA	NA	NA	NA	NA	NA	NA	NA	NA	2
					SD
				Cyp46a1-/- (n=3)	Mean	LLD	LLD	LLD	LLD	LLD	LLD	LLD	LLD	LLD	5
					SD	0.000116577	2.43905e-05	3.08232e-05	0.000134363	0.0001047	7.93879e-05	0.000112399	4.19577e-05	4.08246e-05
LMST01010019	Cholest-5-ene-3β,24S-diol (24S-Hydroxycholesterol)	C5-3β,24S-diol	24S-HC	WT (n=3)	Mean	0.926356	1.80501	1.6368	0.833672	0.506569	0.342303	0.329491	0.16147	0.210675
					SD	0.105099	0.157913	0.158814	0.0687608	0.0711184	0.0307748	0.0648382	0.0241705	0.0391488
				Cyp46a1-/- (n=3)	Mean	LLD	LLD	LLD	LLD	LLD	LLD	LLD	LLD	LLD	5
					SD
LMST01010164	Cholest-5-ene-3β,24R-diol (24R-Hydroxycholesterol)	C5-3β,24R-diol	24R-HC	WT (n=3)	Mean	NQ	NQ	NQ	NQ	NQ	NQ	NQ	NQ	NQ	6
					SD
				Cyp46a1-/- (n=3)	Mean	0.00367057	0.00479358	0.0122906	0.00462484	0.00915911	0.0125183	0.00909354	0.0175833	0.02281
					SD	0.00224654	0.000898638	0.00417616	0.00120026	0.0012916	0.00331497	0.00249649	0.00121812	0.00146627
LMST01010018	Cholest-5-ene-3β,25-diol (25-Hydroxycholesterol)	C5-3β,25-diol	25-HC	WT (n=3)	Mean	ND	ND	ND	ND	ND	ND	ND	ND	ND	7
					SD
				Cyp46a1-/- (n=4)	Mean	0.00543464	0.00834175	0.00760501	0.00760175	0.00998411	0.00708225	0.00752323	0.0149467	0.0228153
					SD	0.00157406	0.00134995	0.00139115	0.00183391	0.00323284	0.00356844	0.00339942	0.0171219	0.0342156
LMST01010049	3β-Hydroxycholest-5-en-7-one (7-Oxocholesterol, 7-Ketocholesterol)	C5-3β-ol-7-one	7-OC	WT (n=3)	Mean	0.00191649	0.00156818	0.00218045	0.00201577	0.00333917	0.00285813	0.00360252	0.0023685	0.00176954
					SD	0.00225107	0.00155334	0.00245572	0.00252012	0.00405733	0.00419105	0.00551136	0.00254799	0.00259569
				Cyp46a1-/- (n=3)	Mean	0.0022199	0.00282899	0.00237313	0.0024462	0.00299096	0.00218155	0.00277756	0.00199729	0.00182051
					SD	0.000154759	0.000631791	0.00130299	0.00114346	0.00109695	0.0011433	0.00170361	0.000504854	0.00162172
		CA5-3β,7α-diol (A-B)	3β,7α-diHCA (A-B)	WT (n=2)	Mean	0.00921932	0.000817951	0.00234324	0.000409595	0.00221757	0.00378132	0.00247313	0.0208135	0.00250861
					SD	0.0101071	6.35826e-05	0.00197834	0.000579255	0.000654562	0.000189863	0.000617487	0.00582291	0.000134466
				CYP46A1-/- (n=3)	Mean	0.00218925	0.00160668	0.00132817	0.000662941	0.0022819	0.00358662	0.00319095	0.00371139	0.000910567
					SD	0.0011849	0.000633597	0.00115975	0.000721401	0.00177033	0.00478879	0.00473537	0.00223618	0.000828061
LMST04030168	Cholest-5-ene-3β,7α,24-triol (7α,24-Dihydroxycholesterol) Cholest-5-ene-3β,7α,25-triol (7α,25-Dihydroxycholesterol) Cholest-5-ene-3β,7α,(25R)26-triol (7α,(25R)26-Dihydroxycholesterol,7α,27-Dihydroxycholesterol)	C5-3β,7α,24-triol C5-3β,7α,25-triol C5-3β,7α,26-triol	7α,(24/25/26)-diHC	WT (n=0)	Mean	NA	NA	NA	NA	NA	NA	NA	NA	NA	2
LMST04030166					SD
				Cyp46a1-/- (n=3)	Mean	0.00323858	0.00244979	0.0016044	0.00201503	0.00399501	0.00333008	0.00404417	0.00234691	0.0012383
No ID					SD	0.00242341	0.00115495	0.000543293	0.00083904	0.00195821	0.00326255	0.0043415	0.000650978	0.000570203
LMST04030170	7α,24-Dihydroxycholest-4-en-3-one 7α,25-Dihydroxycholest-4-en-3-one 7α,(25R)26-Dihydroxycholest-4-en-3-one (7α,27-Dihydroxycholest-4-en-3-one)	C4-7α,24-diol-3-one C4-7α,25-diol-3-one C4-7α,26-diol-3-one	7α,(24/25/26)-diHCO	WT (n=3)	Mean	0.000817278	0.000217947	0.000532022	0.00621063	0.000155667	5.48816e-05	0.000191977	0.000192948	0
LMST04030107					SD	0.00110318	0.000207052	5.9682e-05	0.010618	0.000269624	9.50577e-05	0.000332514	0.000256306	0
				Cyp46a1-/- (n=3)	Mean	7.24438e-05	0.000150934	0.000344151	0.000160801	2.40284e-05	0.000145985	6.87338e-06	0.000106355	0.000375121
No ID					SD	0.000125476	0.000261425	0.000596087	0.000278515	4.16184e-05	0.000252853	1.1905e-05	0.000184213	0.000649729
No ID	3β,7α-Dihydroxycholest-5-en-(25R)26-oic acid + 7α-Hydroxy-3-oxocholest-4-en-(25R)26-oic acid	CA5-3β,7α-diol + CA4-7α-ol-3-one	3β,7α-diHCA + 7αH,3O-CA	WT (n=3)	Mean	0.00665424	0.00150759	0.00266191	0.00185484	0.00325246	0.00331356	0.00284356	0.0176126	0.00588341
					SD	0.0102089	0.00212898	0.00158212	0.00217337	0.00121511	0.00194958	0.00165535	0.00930792	0.00216149
No ID				Cyp46a1-/- (n=4)	Mean	0.00196319	0.00153316	0.00248632	0.00133612	0.00319042	0.00471744	0.00392432	0.0126808	0.00490883
					SD	0.00169169	0.00136542	0.00132754	0.000993888	0.00130693	0.00430103	0.0039381	0.0143787	0.00524989
No ID	7α-Hydroxy-3-oxocholest-4-en-(25R)26-oic acid	CA4-7α-ol-3-one	7αH,3O-CA	WT (n=3)	Mean	0.000680734	0.00110142	0.000680785	0.00151567	0.0016006	0.000918577	0.00132425	0.00255835	0.00218789
					SD	0.00117907	0.00171727	0.000644407	0.00262522	0.00160503	0.000954231	0.00142689	0.000683577	0.00190431
				Cyp46a1-/- (n=3)	Mean	0.000293994	0.000437534	0.000729331	0.000912737	0.000807918	0.0012242	0.00109715	0.00135455	0.00120421
					SD	0.000461393	0.00048343	0.000506908	0.000177711	0.00025297	0.000695749	0.000114508	0.000653826	0.000796149
LMST01010001	Cholest-5-en-3β-ol (Cholesterol)	C5-3β-ol	Cholesterol	WT (n=3)	Mean	305.099	366.806	446.794	252.889	356.666	575.522	421.31	263.341	509.202
					SD	53.8275	4.69173	51.6877	27.2882	74.818	121.963	61.5634	71.3214	83.0343
LMST01010016	Cholest-5,24-dien-3β-ol (Desmosterol)	C5,24-3β-ol	Desmosterol	WT (n=3)	Mean	1.34346	2.68449	1.89323	1.79236	1.4557	4.21183	1.96016	1.02477	2.51803
					SD	0.334473	0.0266972	0.0965545	0.0845966	0.0722787	1.54575	0.613487	0.356156	0.162332
LMST01010242	Cholest-5,8(9)-dien-3β-ol (8(9)-Dehydrocholesterol)	C5,8(9)-3β-ol	8-DHC	WT (n=3)	Mean	0.427349	0.498662	0.51316	0.382468	0.335133	0.850742	0.445773	0.34409	0.662592
					SD	0.0891481	0.0707607	0.117086	0.0685391	0.0825592	0.426664	0.0500342	0.120113	0.0233286
LMST01010015	Cholest-4-en-3-one	C4-3-one		WT (n=3)	Mean	0.19262	0.187876	0.207622	0.318093	0.255923	0.164516	0.188771	0.214457	0.145977
					SD	0.228252	0.18984	0.175436	0.303799	0.275885	0.142215	0.199096	0.144388	0.166771
				Cyp46a1-/- (n=3)	Mean	0.159764	0.190549	0.156256	0.236983	0.232941	0.160965	0.211897	0.229483	0.197165
					SD	0.0262541	0.0338132	0.031996	0.0284351	0.0936003	0.0274361	0.104139	0.0194634	0.0622436
Note.
Abbreviations. LLD, Lower limit of detection; n, number of mice analysed; NA, Not analysed; ND, Not detectedd; No ID, no Lipid Maps ID; NQ, Detected but not quantified.
1. 24S,25-EC isomerises to 24-OC during the EADSA process.
2. Not analysed.
3. No authentic standard, identification based on accurate mass, MSn and retention time. Other possible identification (25S)26-hydroxycholesterol.
4. Approximate quantification by MRM and MS3.
5. At or below lower limit of detection, <0.001 ng/mm2.
6. Detected, not quantified.
7. Not detected.
